# Supplementary material for: Microbial Consortia-Dependent Evolution of Physicochemical, Compositional and Functional Properties in Kombucha Fermentation
Source: Foods. 2026 Jul 9;15(14):2445. doi: 10.3390/foods15142445 (PMC13408931; doi:10.3390/foods15142445)
Supplement: Supplementary file 1 [file foods-15-02445-s001.zip]

Archive with 1 entries (1 files):
- foods-4408710-supplementary.pdf
